# Supplementary material for: Effect of Bio-Herbicide Application on Durum Wheat Quality: From Grain to Bread Passing through Wholemeal Flour
Source: Plants (Basel). 2024 Oct 12;13(20):2859. doi: 10.3390/plants13202859 (PMC11511445; doi:10.3390/plants13202859)
Supplement: Supplementary file 1 [file plants-13-02859-s001.zip]

Archive with 1 entries (1 files):
- plants-3210870-supplementary.pdf
